# Supplementary material for: Genome-wide association studies of Shigella spp. and Enteroinvasive Escherichia coli isolates demonstrate an absence of genetic markers for prediction of disease severity
Source: BMC Genomics. 2020 Feb 10;21:138. doi: 10.1186/s12864-020-6555-7 (PMC7011524; doi:10.1186/s12864-020-6555-7)
Supplement: Supplementary file 4 — Additional file 4. Genomes and phenotypic data used in GWAS. The phenotypic patient data used for the GWAS, including accession numbers of the genomes of the infected isolates are depicted in this table. [file 12864_2020_6555_MOESM4_ESM.xlsx]

## Sheet: Sheet1
Additional File 4. Genomes and phenotypic data used in GWAS
					Symptoms (0 = absent 1 = present)
Number	SRA accession	Genus	Species	Travelhistory patient	Blood in stool	Mucus in stool	Abdominal pain	Abdominal cramps	Nausea	Headache	Diarrhea	Vomiting	Fever	Effect Underlying diseases	Coinfection detected	de Wit score	de Wit scale	MVS score	MVS scale
IBESS4	ERR3331080	Shigella	flexneri	Tanzania	0	0	1	0	0	1	1	1	1	No effect	No	8	Severe	12	Severe
IBESS5	ERR3331081	Shigella	sonnei	No travel	1	1	1	1	0	0	0	0	0	Higher infection risk	No	5	Moderate	0	Mild
IBESS11	ERR3331085	Shigella	flexneri	No travel	0	1	1	1	1	1	1	1	1	Higher infection risk	No	10	Severe	12	Severe
IBESS20	ERR3331088	Shigella	flexneri	Bolivia	0	0	1	1	0	0	1	0	0	No effect	No	6	Moderate	8	Mild
IBESS21	ERR3331089	Shigella	flexneri	No travel	0	1	1	0	0	0	1	0	0	Higher infection risk and a more severe course	No	5	Moderate	6	Mild
IBESS35	ERR3331090	Shigella	flexneri	Cape Verde	1	1	1	0	0	0	1	0	1	No effect	Yes	7	Severe	3	Mild
IBESS44	ERR3331091	Escherichia	coli	Brasil	0	0	0	0	1	1	1	0	1	No effect	Yes	7	Severe	9	Moderate
IBESS45	ERR3331082	Escherichia	coli	India	0	0	1	1	1	0	1	0	1	More severe course	Yes	7	Severe	7	Mild
IBESS73	ERR3331118	Shigella	sonnei	Pakistan	0	0	0	1	0	0	1	0	0	No effect	No	5	Moderate	6	Mild
IBESS74	ERR3331119	Shigella	flexneri	No travel	1	1	0	1	0	0	1	1	0	No effect	No	7	Severe	8	Mild
IBESS75	ERR3331120	Shigella	sonnei	No travel	1	1	1	1	0	0	1	1	1	No effect	No	11	Severe	10	Moderate
IBESS76	ERR3331121	Shigella	sonnei	No travel	1	1	1	1	0	0	1	0	0	No effect	No	6	Moderate	4	Mild
IBESS77	ERR3331083	Shigella	sonnei	No travel	0	1	0	0	0	0	1	0	0	No effect	No	5	Moderate	6	Mild
IBESS78	ERR3331084	Shigella	sonnei	Indonesia	0	0	1	0	1	0	1	0	0	Higher infection risk	No	2	Mild	3	Mild
IBESS82	ERR3331122	Shigella	flexneri	Tanzania	0	0	0	1	1	0	1	0	0	No effect	No	6	Moderate	6	Mild
IBESS83	ERR3331123	Shigella	flexneri	No travel	1	1	1	1	1	0	1	1	1	No effect	No	10	Severe	12	Severe
IBESS84	ERR3331124	Shigella	flexneri	No travel	1	1	0	0	0	0	1	0	1	No effect	No	8	Severe	8	Mild
IBESS95	ERR3331125	Shigella	sonnei	Cuba	0	0	1	1	0	0	1	0	0	No effect	No	2	Mild	4	Mild
IBESS96	ERR3331126	Shigella	sonnei	Mexico	1	1	1	1	1	0	1	0	1	Higher infection risk and a more severe course	No	11	Severe	7	Mild
IBESS97	ERR3331127	Escherichia	coli	India	0	0	0	0	0	0	1	0	0	No effect	No	4	Moderate	6	Mild
IBESS99	ERR3331128	Escherichia	coli	Myanmar, Singapore	0	1	0	1	0	0	1	0	1	No effect	Yes	7	Severe	6	Mild
IBESS102	ERR3329295	Escherichia	coli	Peru	0	0	1	1	0	0	1	0	1	Higher infection risk	No	7	Severe	8	Mild
IBESS103	ERR3329310	Shigella	sonnei	No travel	0	0	1	1	1	0	1	0	1	No effect	No	7	Severe	8	Mild
IBESS112	ERR3330638	Shigella	sonnei	No travel	0	0	0	1	0	0	1	0	0	No effect	Yes	4	Moderate	6	Mild
IBESS113	ERR3330639	Escherichia	coli	Germany	0	1	1	1	1	0	1	1	1	More severe course	No	9	Severe	13	Severe
IBESS114	ERR3330640	Shigella	flexneri	Cuba	1	1	1	1	0	0	1	1	1	No effect	No	10	Severe	9	Moderate
IBESS118	ERR3330624	Shigella	sonnei	No travel	0	1	1	1	0	0	1	0	1	No effect	No	7	Severe	9	Moderate
IBESS119	ERR3330641	Shigella	sonnei	No travel	0	1	1	1	0	0	1	0	0	No effect	No	6	Moderate	6	Mild
IBESS120	ERR3330625	Shigella	flexneri	Colombia	1	1	1	1	0	0	1	0	0	No effect	Yes	8	Severe	6	Mild
IBESS127	ERR3330629	Shigella	sonnei	No travel	0	1	1	1	1	1	1	1	1	No effect	No	10	Severe	14	Severe
IBESS128	ERR3330630	Shigella	sonnei	Kenya	1	1	1	1	0	0	1	0	1	No effect	No	9	Severe	9	Moderate
IBESS129	ERR3330631	Shigella	sonnei	Peru	0	1	0	1	0	1	1	0	0	No effect	No	5	Moderate	2	Mild
IBESS140	ERR3330632	Shigella	flexneri	UK	1	1	1	1	1	1	1	1	1	Higher infection risk	No	12	Severe	12	Severe
IBESS141	ERR3330633	Shigella	sonnei	Mexico	1	0	1	1	0	1	1	0	1	No effect	No	10	Severe	9	Moderate
IBESS143	ERR3330635	Shigella	sonnei	Morocco	1	0	1	0	1	1	1	0	1	Higher infection risk	No	9	Severe	8	Mild
IBESS145	ERR3330637	Shigella	flexneri	No travel	0	0	1	1	1	0	1	1	0	Higher infection risk	No	6	Moderate	10	Moderate
IBESS147	ERR3330643	Shigella	sonnei	No travel	1	1	1	1	0	1	1	0	1	Higher infection risk and a more severe course	No	11	Severe	7	Mild
IBESS160	ERR3330644	Shigella	flexneri	No travel	1	1	1	1	0	0	1	0	1	Higher infection risk	No	9	Severe	6	Mild
IBESS161	ERR3333237	Shigella-Escherichia	flexneri-coli	No travel	1	1	1	1	1	1	1	1	1	Higher infection risk	No	13	Severe	8	Mild
IBESS162	ERR3330645	Shigella	sonnei	No travel	1	1	1	1	0	1	1	0	1	No effect	No	11	Severe	9	Moderate
IBESS163	ERR3330646	Shigella	sonnei	Madagascar	0	0	1	1	1	1	1	1	0	No effect	Yes	7	Severe	8	Mild
IBESS164	ERR3330647	Shigella	flexneri	No travel	1	0	0	0	0	0	1	1	1	No effect	No	8	Severe	12	Severe
IBESS166	ERR3330649	Shigella	sonnei	India	0	0	1	1	1	1	1	1	1	No effect	No	10	Severe	11	Severe
IBESS167	ERR3330650	Shigella	sonnei	No travel	0	0	0	0	0	0	1	0	1	No effect	Yes	6	Moderate	7	Mild
IBESS168	ERR3330652	Shigella	flexneri	Ethiopia	0	1	1	1	1	0	1	1	0	No effect	No	7	Severe	8	Mild
IBESS169	ERR3330654	Shigella	sonnei	No travel	0	1	1	1	0	0	1	0	0	Higher infection risk	No	5	Moderate	5	Mild
IBESS170	ERR3330656	Shigella	flexneri	Peru	0	0	1	1	1	0	1	0	1	No effect	No	8	Severe	7	Mild
IBESS189	ERR3330662	Shigella	sonnei	Brasil, Cape Verde, Carribean	1	1	1	1	1	1	1	1	1	Higher infection risk	No	12	Severe	13	Severe
IBESS196	ERR3330665	Shigella	sonnei	Indonesia, Thailand	1	1	1	1	1	1	1	1	1	Higher infection risk	No	13	Severe	9	Moderate
IBESS197	ERR3330667	Escherichia	coli	Indonesia	0	0	0	1	1	1	1	0	0	No effect	No	6	Moderate	6	Mild
IBESS205	ERR3330783	Shigella	sonnei	Tanzania	0	0	1	1	1	1	1	0	1	No effect	No	8	Severe	7	Mild
IBESS213	ERR3330829	Shigella	sonnei	Germany	1	1	1	1	1	1	1	0	0	Higher infection risk and a more severe course	No	9	Severe	6	Mild
IBESS225	ERR3330785	Shigella	flexneri	No travel	1	1	0	0	0	0	1	0	1	No effect	No	7	Severe	8	Mild
IBESS232	ERR3330791	Shigella	flexneri	No travel	0	0	1	1	0	1	1	0	1	Higher infection risk and a more severe course	No	8	Severe	7	Mild
IBESS233	ERR3330795	Shigella	sonnei	Spain	0	1	1	1	0	0	1	1	0	No effect	No	7	Severe	8	Mild
IBESS245	ERR3330799	Shigella	sonnei	No travel	1	1	1	1	1	0	1	0	1	No effect	No	10	Severe	9	Moderate
IBESS268	ERR3330804	Shigella	sonnei	No travel	0	0	1	1	0	0	1	1	1	No effect	No	6	Moderate	5	Mild
IBESS271	ERR3330811	Shigella	sonnei	No travel	1	1	1	1	1	1	1	1	1	No effect	No	12	Severe	11	Severe
IBESS277	ERR3330813	Shigella	sonnei	No travel	0	0	1	1	0	0	1	0	1	No effect	No	7	Severe	9	Moderate
IBESS284	ERR3330819	Shigella	sonnei	Morocco	0	0	1	1	1	0	1	1	0	No effect	No	6	Moderate	12	Severe
IBESS286	ERR3330821	Shigella	sonnei	No travel	1	0	0	1	0	0	1	0	1	No effect	No	9	Severe	9	Moderate
IBESS293	ERR3330825	Shigella	flexneri	No travel	1	1	1	1	1	0	1	1	1	Higher infection risk	Yes	11	Severe	13	Severe
IBESS300	ERR3330927	Shigella	sonnei	Egypt	0	0	1	0	0	1	1	1	1	No effect	No	8	Severe	12	Severe
IBESS317	ERR3330936	Shigella	sonnei	No travel	1	1	1	1	1	1	1	1	1	No effect	No	12	Severe	13	Severe
IBESS318	ERR3330929	Shigella	sonnei	India	0	1	0	1	0	0	1	0	0	No effect	No	5	Moderate	4	Mild
IBESS321	ERR3330931	Escherichia	coli	Mexico	0	0	1	1	1	1	1	1	1	No effect	No	10	Severe	15	Severe
IBESS350	ERR3330938	Shigella	flexneri	Germany	0	0	0	1	0	0	1	0	0	Higher infection risk	No	4	Moderate	4	Mild
IBESS351	ERR3330934	Shigella	sonnei	No travel	0	1	0	1	1	1	1	1	1	No effect	No	11	Severe	12	Severe
IBESS353	ERR3330941	Shigella	sonnei	No travel	0	0	1	0	0	1	1	0	1	Higher infection risk	No	7	Severe	9	Moderate
IBESS362	ERR3330945	Escherichia	coli	Morocco	0	1	1	1	1	0	1	1	0	No effect	Yes	8	Severe	9	Moderate
IBESS379	ERR3330947	Shigella	sonnei	No travel	1	1	1	1	0	1	1	1	1	No effect	No	12	Severe	11	Severe
IBESS380	ERR3330949	Shigella	sonnei	Egypt	0	1	1	1	0	0	1	0	1	No effect	No	5	Moderate	6	Mild
IBESS381	ERR3330951	Shigella	flexneri	Mexico	0	1	0	1	0	0	1	0	0	No effect	No	5	Moderate	6	Mild
IBESS382	ERR3330953	Escherichia	coli	India	0	0	1	1	1	0	1	1	1	No effect	Yes	9	Severe	11	Severe
IBESS393	ERR3330956	Shigella	flexneri	Peru	0	0	1	1	0	0	1	0	1	No effect	No	5	Moderate	4	Mild
IBESS395	ERR3330959	Escherichia	coli	Colombia	0	1	1	1	1	0	1	1	0	No effect	No	8	Severe	8	Mild
IBESS396	ERR3330967	Shigella	sonnei	No travel	0	1	1	1	1	1	1	1	1	No effect	No	11	Severe	14	Severe
IBESS410	ERR3331005	Shigella	sonnei	Tanzania	0	1	1	1	1	0	1	1	1	No effect	No	9	Severe	9	Moderate
IBESS417	ERR3331006	Shigella	sonnei	No travel	1	1	0	1	0	0	1	1	1	More severe course	No	11	Severe	12	Severe
IBESS419	ERR3333238	Shigella	provisional	Spain	1	1	1	1	1	1	1	1	1	Higher infection risk and a more severe course	No	13	Severe	12	Severe
IBESS420	ERR3331008	Shigella	sonnei	Curacao	1	1	1	1	1	0	1	1	1	No effect	No	12	Severe	12	Severe
IBESS421	ERR3331009	Shigella	sonnei	Curacao	1	1	1	1	1	0	1	1	1	No effect	No	11	Severe	11	Severe
IBESS422	ERR3330980	Shigella	flexneri	Nigeria	1	1	1	1	1	0	1	1	1	No effect	Yes	11	Severe	11	Severe
IBESS425	ERR3331011	Shigella	boydii	India	0	0	0	1	1	0	0	1	1	No effect	No	6	Moderate	5	Mild
IBESS427	ERR3330986	Shigella	sonnei	Nepal	0	0	0	0	0	0	1	0	0	No effect	No	1	Mild	4	Mild
IBESS428	ERR3330990	Shigella	flexneri	China	0	0	1	0	0	0	1	0	0	No effect	No	3	Mild	6	Mild
IBESS429	ERR3331012	Shigella	sonnei	No travel	0	0	0	0	0	0	1	0	1	Higher infection risk	No	6	Moderate	7	Mild
IBESS430	ERR3331013	Shigella	sonnei	Mexico	0	1	1	1	1	0	1	1	1	No effect	No	10	Severe	13	Severe
IBESS434	ERR3330991	Shigella	sonnei	Nicaragua	1	1	0	1	1	0	1	0	0	No effect	No	8	Severe	5	Mild
IBESS449	ERR3331014	Shigella	flexneri	Laos	1	1	1	1	0	0	1	0	0	No effect	No	7	Severe	5	Mild
IBESS450	ERR3330992	Escherichia	coli	Cuba	0	1	1	1	0	0	1	0	1	No effect	No	7	Severe	7	Mild
IBESS451	ERR3330993	Shigella	sonnei	No travel	1	1	1	1	0	0	1	0	1	Higher infection risk	No	10	Severe	7	Mild
IBESS453	ERR3330994	Escherichia	coli	India	0	0	1	1	1	0	1	0	0	No effect	No	6	Moderate	5	Mild
IBESS454	ERR3330995	Shigella	sonnei	No travel	1	1	1	1	1	0	1	1	1	Higher infection risk	No	10	Severe	9	Moderate
IBESS455	ERR3330996	Shigella	sonnei	Thailand	1	1	1	1	0	0	1	0	1	No effect	No	9	Severe	9	Moderate
IBESS456	ERR3330997	Shigella	sonnei	Greece	1	1	1	1	1	1	1	0	1	More severe course	No	12	Severe	6	Mild
IBESS462	ERR3330998	Shigella	sonnei	Sri Lanka	0	1	0	1	0	0	1	0	1	No effect	No	8	Severe	7	Mild
IBESS463	ERR3330999	Shigella	sonnei	India	0	0	1	1	1	1	1	0	1	No effect	No	9	Severe	9	Moderate
IBESS464	ERR3331000	Shigella	sonnei	Panama	0	0	1	1	0	0	1	0	1	No effect	No	5	Moderate	5	Mild
IBESS466	ERR3331001	Shigella	flexneri	Morocco	1	0	1	1	0	0	1	0	0	No effect	No	5	Moderate	5	Mild
IBESS470	ERR3331002	Shigella	provisional	Nepal	0	1	1	1	0	0	1	0	0	No effect	Yes	5	Moderate	6	Mild
IBESS473	ERR3331003	Shigella	flexneri	Colombia	1	1	1	1	0	1	1	0	1	No effect	No	10	Severe	9	Moderate
IBESS487	ERR3331018	Shigella	sonnei	No travel	0	0	0	1	0	0	1	0	0	Higher infection risk	No	3	Mild	5	Mild
IBESS489	ERR3331020	Shigella	sonnei	India	0	0	1	1	1	1	1	0	0	No effect	No	7	Severe	6	Mild
IBESS510	ERR3331035	Shigella	sonnei	Cambodia	1	1	1	1	0	0	1	0	1	No effect	No	10	Severe	7	Mild
IBESS511	ERR3331036	Shigella	sonnei	India	0	1	1	1	1	0	1	0	1	No effect	Yes	8	Severe	9	Moderate
IBESS512	ERR3331037	Shigella	flexneri	Ghana	0	1	1	1	1	0	1	0	0	No effect	No	6	Moderate	6	Mild
IBESS513	ERR3331038	Shigella	sonnei	Nicaragua	0	1	1	1	0	1	1	0	0	No effect	No	7	Severe	6	Mild
IBESS514	ERR3331039	Shigella	flexneri	No travel	0	1	0	1	0	0	1	0	0	No effect	No	5	Moderate	5	Mild
IBESS516	ERR3331040	Shigella	flexneri	No travel	1	1	1	1	1	0	1	1	1	No effect	No	11	Severe	7	Mild
IBESS525	ERR3331041	Shigella	flexneri	No travel	0	0	1	1	0	0	1	0	1	No effect	No	7	Severe	7	Mild
IBESS526	ERR3331042	Shigella	sonnei	Germany	1	0	0	1	0	1	1	0	1	No effect	No	9	Severe	7	Mild
IBESS528	ERR3331043	Shigella	flexneri	No travel	1	1	1	1	1	0	1	1	1	More severe course	No	9	Severe	5	Mild
IBESS530	ERR3331044	Shigella	flexneri	Cuba	0	1	0	1	0	0	1	0	1	No effect	Yes	7	Severe	7	Mild
IBESS536	ERR3331045	Shigella	sonnei	No travel	0	1	1	1	1	1	1	0	0	Higher infection risk	Yes	8	Severe	4	Mild
IBESS537	ERR3331046	Shigella	sonnei	Indonesia	1	1	1	1	1	1	1	1	1	No effect	No	13	Severe	9	Moderate
IBESS538	ERR3331047	Shigella	flexneri	No travel	0	1	1	1	1	1	1	0	0	Higher infection risk	No	7	Severe	5	Mild
IBESS555	ERR3331049	Shigella	sonnei	Mexico	0	0	1	1	1	1	1	0	1	No effect	No	8	Severe	6	Mild
IBESS556	ERR3331050	Shigella	sonnei	No travel	0	0	1	1	0	0	1	0	0	No effect	Yes	5	Moderate	6	Mild
IBESS557	ERR3331051	Escherichia	coli	Egypt	0	0	0	1	0	0	1	0	0	No effect	No	3	Mild	5	Mild
IBESS579	ERR3331052	Shigella	flexneri	No travel	1	1	0	1	1	1	1	0	1	No effect	No	12	Severe	6	Mild
IBESS582	ERR3331054	Shigella	flexneri	No travel	0	0	0	1	0	0	1	0	1	No effect	No	6	Moderate	6	Mild
IBESS583	ERR3331055	Shigella	sonnei	No travel	0	0	0	0	0	0	0	0	0	More severe course	No	0	Mild	0	Mild
IBESS584	ERR3331056	Shigella	sonnei	No travel	1	1	0	1	1	0	1	1	1	More severe course	No	11	Severe	9	Moderate
IBESS585	ERR3331057	Shigella	sonnei	India	0	0	1	0	1	1	1	0	1	No effect	No	6	Moderate	4	Mild
IBESS593	ERR3331059	Shigella	sonnei	Madagascar	0	0	0	0	0	0	1	0	0	More severe course	No	3	Mild	6	Mild
IBESS600	ERR3331021	Shigella	flexneri	Guinea	1	1	1	1	0	0	1	0	0	No effect	No	7	Severe	6	Mild
IBESS609	ERR3331022	Shigella	sonnei	Nepal	0	0	1	1	0	0	1	0	1	No effect	No	6	Moderate	7	Mild
IBESS611	ERR3331024	Shigella	flexneri	Tanzania, Zanzibar	1	1	1	1	1	0	1	0	0	No effect	No	9	Severe	4	Mild
IBESS612	ERR3331025	Shigella	sonnei	Morocco	0	0	1	1	1	1	1	1	1	No effect	Yes	7	Severe	7	Mild
IBESS629	ERR3331027	Escherichia	coli	Morocco	0	1	1	1	1	1	1	0	1	No effect	No	10	Severe	7	Mild
IBESS631	ERR3331028	Shigella	flexneri	No travel	1	1	0	1	1	1	1	1	1	Higher infection risk	No	12	Severe	13	Severe
IBESS632	ERR3331029	Shigella	flexneri	Morocco	0	1	1	1	0	0	1	1	0	No effect	No	6	Moderate	8	Mild
IBESS633	ERR3331030	Shigella	sonnei	Madagascar	0	0	1	1	1	0	1	1	1	Higher infection risk	No	8	Severe	11	Severe
IBESS637	ERR3331031	Shigella	sonnei	No travel	1	1	1	1	0	0	1	0	1	No effect	No	9	Severe	9	Moderate
IBESS640	ERR3331062	Shigella	flexneri	Turkey	0	1	1	0	1	1	1	1	1	No effect	No	10	Severe	11	Severe
IBESS641	ERR3331063	Shigella	sonnei	Morocco	0	0	1	1	0	0	1	0	0	No effect	No	2	Mild	4	Mild
IBESS642	ERR3331064	Shigella	sonnei	Morocco, France	1	1	1	1	1	1	1	1	1	Higher infection risk	No	12	Severe	12	Severe
IBESS652	ERR3331032	Shigella	sonnei	No travel	1	1	1	1	1	0	1	0	1	No effect	No	10	Severe	9	Moderate
IBESS653	ERR3331065	Escherichia	coli	Indonesia	0	0	1	1	1	0	1	1	1	No effect	No	8	Severe	14	Severe
IBESS664	ERR3331066	Escherichia	coli	No travel	1	1	1	1	1	0	1	0	1	No effect	No	11	Severe	7	Mild
IBESS668	ERR3331068	Shigella	sonnei	Egypt	0	1	1	1	0	1	1	0	1	No effect	Yes	8	Severe	9	Moderate
IBESS672	ERR3331070	Shigella	sonnei	No travel	1	0	1	1	1	0	1	1	1	No effect	No	10	Severe	9	Moderate
IBESS685	ERR3331072	Shigella	flexneri	No travel	0	0	0	1	0	0	1	0	1	No effect	No	6	Moderate	7	Mild
IBESS686	ERR3331073	Shigella	sonnei	Cape Verde	0	0	1	1	1	0	1	0	1	No effect	No	6	Moderate	5	Mild
IBESS691	ERR3331074	Shigella	sonnei	Morocco	1	1	1	1	1	1	1	1	1	More severe course	No	12	Severe	9	Moderate
IBESS692	ERR3331075	Shigella	sonnei	No travel	0	0	1	0	0	0	1	0	1	No effect	No	6	Moderate	9	Moderate
IBESS696	ERR3331076	Shigella	sonnei	Morocco	0	1	1	1	1	0	0	0	1	No effect	Yes	5	Moderate	2	Mild
IBESS697	ERR3331077	Escherichia	coli	Cape Verde	0	1	0	0	0	0	1	0	0	More severe course	Yes	4	Moderate	6	Mild
IBESS699	ERR3331078	Shigella	sonnei	No travel	0	1	1	1	0	0	1	0	0	Higher infection risk	No	5	Moderate	5	Mild
IBESS706	ERR3331133	Shigella	flexneri	Spain	1	1	1	1	1	0	1	0	1	Higher infection risk	No	8	Severe	3	Mild
IBESS714	ERR3331135	Shigella	sonnei	Peru	0	1	1	1	0	0	1	0	1	No effect	Yes	6	Moderate	5	Mild
IBESS715	ERR3331136	Shigella	sonnei	No travel	0	1	1	0	1	0	1	1	1	No effect	No	7	Severe	7	Mild
IBESS716	ERR3331137	Shigella	sonnei	Jordan	1	1	1	1	1	0	1	1	1	No effect	No	12	Severe	10	Moderate
IBESS717	ERR3331138	Shigella	sonnei	No travel	1	1	1	0	0	1	1	0	0	No effect	No	5	Moderate	2	Mild
IBESS718	ERR3331139	Shigella	flexneri	Greece	0	0	0	0	0	0	1	0	0	Higher infection risk and a more severe course	No	3	Mild	6	Mild
IBESS719	ERR3331140	Shigella	flexneri	United Arab Emirates	0	0	1	1	0	1	1	1	0	No effect	No	7	Severe	9	Moderate
IBESS720	ERR3331141	Shigella	sonnei	Morocco	0	0	1	1	1	0	1	0	0	No effect	No	5	Moderate	6	Mild
IBESS721	ERR3331142	Shigella	sonnei	Cuba	0	1	1	1	1	0	1	0	0	No effect	No	7	Severe	6	Mild
IBESS722	ERR3331143	Shigella	flexneri	No travel	0	1	1	1	1	1	1	0	1	Higher infection risk	Yes	10	Severe	9	Moderate
IBESS723	ERR3331144	Shigella	flexneri	No travel	1	1	0	1	0	0	1	0	0	No effect	No	7	Severe	6	Mild
IBESS728	ERR3331145	Shigella	sonnei	No travel	1	1	1	1	1	0	1	0	1	No effect	No	8	Severe	5	Mild
IBESS736	ERR3331146	Shigella	flexneri	No travel	1	1	0	0	1	0	1	0	1	No effect	No	9	Severe	8	Mild
IBESS747	ERR3333241	Shigella	provisional	India	0	0	0	0	0	0	1	0	0	No effect	No	2	Mild	4	Mild
IBESS749	ERR3331147	Shigella	sonnei	No travel	0	0	0	0	0	0	1	0	0	Higher infection risk	No	4	Moderate	5	Mild
IBESS753	ERR3331129	Shigella	sonnei	No travel	1	1	1	1	0	0	1	0	0	No effect	No	7	Severe	5	Mild
IBESS764	ERR3331130	Shigella	sonnei	Myanmar	1	0	0	1	0	0	1	0	0	No effect	No	5	Moderate	3	Mild
IBESS765	ERR3331131	Shigella	sonnei	Madagascar	0	1	1	1	0	0	1	0	0	No effect	Yes	6	Moderate	6	Mild
IBESS775	ERR3331149	Shigella	flexneri	India	0	1	1	1	1	1	1	0	1	No effect	Yes	10	Severe	9	Moderate
IBESS787	ERR3331150	Shigella	sonnei	No travel	0	0	1	1	0	0	1	0	1	No effect	No	6	Moderate	9	Moderate
IBESS788	ERR3331132	Shigella	sonnei	India	0	0	1	1	1	0	1	0	0	No effect	No	6	Moderate	6	Mild
IBESS789	ERR3331151	Shigella	sonnei	Nepal	0	1	0	1	0	0	1	0	0	No effect	Yes	3	Mild	4	Mild
IBESS790	ERR3331152	Shigella	sonnei	Nepal	0	0	1	1	1	0	1	0	0	No effect	No	6	Moderate	6	Mild
IBESS801	ERR3331154	Shigella	sonnei	Cape Verde	1	0	1	1	1	1	1	1	1	No effect	No	12	Severe	12	Severe
IBESS809	ERR3331155	Shigella	flexneri	Madagascar	1	1	1	1	1	1	1	1	0	No effect	No	11	Severe	12	Severe
IBESS810	ERR3333242	Shigella	provisional	Tanzania	1	1	0	1	1	1	1	0	1	No effect	No	11	Severe	9	Moderate
IBESS811	ERR3331153	Escherichia	coli	South Africa	1	1	1	1	1	0	1	0	0	No effect	No	6	Moderate	4	Mild
IBESS813	ERR3331156	Shigella	sonnei	Afghanistan	0	1	1	1	1	0	1	0	1	No effect	No	7	Severe	5	Mild
IBESS819	ERR3331159	Shigella	sonnei	No travel	0	1	1	0	1	1	1	0	0	More severe course	No	4	Moderate	2	Mild
IBESS820	ERR3331160	Shigella	sonnei	India	1	1	0	0	0	0	1	0	0	No effect	No	7	Severe	6	Mild
IBESS821	ERR3331161	Escherichia	coli	No travel	0	1	0	0	0	0	1	0	0	No effect	No	4	Moderate	6	Mild
IBESS827	ERR3331162	Escherichia	coli	Indonesia	0	0	0	0	1	1	1	0	0	No effect	No	4	Moderate	4	Mild
IBESS836	ERR3331164	Shigella	flexneri	Eritrea	1	0	1	1	0	0	1	0	1	No effect	No	8	Severe	7	Mild
IBESS837	ERR3331165	Shigella	flexneri	No travel	1	1	1	1	0	0	1	0	0	No effect	Yes	6	Moderate	5	Mild
IBESS838	ERR3331166	Shigella	sonnei	No travel	0	0	1	0	1	1	1	1	1	More severe course	No	8	Severe	14	Severe
IBESS846	ERR3331167	Shigella	flexneri	No travel	0	1	0	0	0	0	1	0	1	No effect	No	6	Moderate	9	Moderate
IBESS847	ERR3331168	Shigella	sonnei	Tanzania	0	0	1	1	0	0	1	0	0	No effect	No	5	Moderate	6	Mild
IBESS855	ERR3331170	Shigella	sonnei	Ethiopia	0	0	1	1	1	1	1	1	1	No effect	No	9	Severe	12	Severe
IBESS856	ERR3331171	Escherichia	coli	Namibia	1	0	0	0	0	0	1	0	0	No effect	No	5	Moderate	6	Mild
IBESS857	ERR3331172	Escherichia	coli	Indonesia	0	1	0	1	0	0	1	0	0	No effect	No	3	Mild	4	Mild
IBESS862	ERR3331173	Shigella	flexneri	No travel	0	0	0	0	0	0	1	0	1	No effect	No	6	Moderate	7	Mild
IBESS865	ERR3333243	Shigella	provisional	Ghana	1	1	1	1	0	1	1	0	1	Higher infection risk	No	9	Severe	6	Mild
IBESS873	ERR3331174	Shigella	flexneri	No travel	0	1	0	1	1	1	1	0	0	Higher infection risk	No	8	Severe	4	Mild
IBESS874	ERR3331175	Shigella	sonnei	No travel	0	1	1	1	0	0	1	0	1	No effect	No	8	Severe	5	Mild
IBESS880	ERR3331176	Shigella	sonnei	Senegal	0	1	0	1	0	1	1	0	0	No effect	No	6	Moderate	6	Mild
IBESS892	ERR3331178	Shigella	sonnei	Curacao	1	0	1	1	0	0	1	0	0	No effect	No	5	Moderate	5	Mild
IBESS895	ERR3331179	Shigella	sonnei	India, Thailand	1	1	1	1	1	1	1	0	1	No effect	No	12	Severe	9	Moderate
IBESS896	ERR3331180	Shigella	sonnei	No travel	1	1	1	0	1	0	1	0	1	Higher infection risk	No	9	Severe	5	Mild
IBESS899	ERR3331181	Shigella	flexneri	No travel	0	0	1	1	0	0	1	0	1	No effect	No	7	Severe	7	Mild
IBESS903	ERR3331189	Shigella	sonnei	Kenya	0	1	0	0	0	0	1	0	0	Higher infection risk	Yes	5	Moderate	6	Mild
IBESS908	ERR3331192	Shigella	sonnei	Egypt	0	0	1	1	0	0	1	1	0	Higher infection risk	No	5	Moderate	12	Severe
IBESS909	ERR3331182	Escherichia	coli	India	0	0	0	0	1	0	1	1	1	No effect	Yes	7	Severe	11	Severe
IBESS910	ERR3331193	Escherichia	coli	Indonesia	0	1	1	0	1	0	1	0	0	No effect	No	5	Moderate	6	Mild
IBESS911	ERR3331183	Escherichia	coli	No travel	0	0	0	0	0	0	0	0	0	No effect	No	0	Mild	0	Mild
IBESS912	ERR3331184	Shigella	sonnei	Egypt	0	1	1	1	1	1	1	1	1	No effect	No	11	Severe	11	Severe
IBESS913	ERR3331194	Shigella	flexneri	No travel	1	1	1	1	0	0	1	0	1	No effect	No	10	Severe	8	Mild
IBESS922	ERR3331185	Shigella	sonnei	France	0	0	1	1	0	0	1	0	0	Higher infection risk	No	3	Mild	5	Mild
IBESS924	ERR3331195	Shigella	flexneri	Spain	1	1	0	0	0	0	1	0	0	More severe course	No	5	Moderate	2	Mild
IBESS931	ERR3331186	Shigella	flexneri	India	0	1	1	1	1	1	1	0	0	No effect	No	7	Severe	6	Mild
IBESS932	ERR3331187	Shigella	flexneri	No travel	0	0	1	1	0	0	1	0	0	No effect	No	3	Mild	5	Mild
IBESS933	ERR3331188	Shigella	sonnei	No travel	0	1	1	1	0	0	1	0	0	More severe course	Yes	5	Moderate	6	Mild
IBESS934	ERR3331196	Shigella	sonnei	No travel	1	0	1	1	0	0	1	0	1	Higher infection risk	No	8	Severe	6	Mild
IBESS935	ERR3331197	Shigella	flexneri	Morocco	0	1	1	1	1	0	1	0	0	No effect	No	6	Moderate	5	Mild
IBESS944	ERR3331199	Shigella	sonnei	Morocco	0	0	1	1	0	0	1	0	0	No effect	No	3	Mild	5	Mild
IBESS945	ERR3331200	Shigella	flexneri	No travel	0	0	1	1	1	1	1	0	1	Higher infection risk	No	9	Severe	6	Mild
IBESS949	ERR3331201	Shigella	sonnei	Indonesia	1	0	1	1	1	1	1	0	1	No effect	Yes	10	Severe	6	Mild
IBESS950	ERR3331202	Shigella	sonnei	Morocco	0	1	1	1	1	1	1	0	1	More severe course	Yes	9	Severe	7	Mild
IBESS951	ERR3331203	Shigella	flexneri	South Africa	0	0	1	1	1	0	1	1	1	No effect	No	9	Severe	10	Moderate
IBESS959	ERR3331204	Shigella	flexneri	South Africa	0	0	1	1	0	0	1	0	1	No effect	No	6	Moderate	7	Mild
IBESS960	ERR3331205	Shigella	sonnei	No travel	1	1	1	1	1	0	1	1	0	Higher infection risk and a more severe course	No	9	Severe	10	Moderate
IBESS961	ERR3331206	Shigella	sonnei	Belgium	1	1	1	1	0	1	1	0	0	Higher infection risk	Yes	9	Severe	6	Mild
IBESS962	ERR3331207	Shigella	sonnei	Sri Lanka	1	1	1	1	1	0	1	1	1	No effect	No	11	Severe	9	Moderate
IBESS963	ERR3331208	Shigella	sonnei	Nepal	1	1	1	1	1	1	1	1	1	No effect	No	12	Severe	11	Severe
IBESS971	ERR3331209	Shigella	sonnei	No travel	0	0	1	1	0	0	1	0	0	No effect	No	4	Moderate	6	Mild
IBESS987	ERR3331210	Shigella	sonnei	Morocco	0	0	0	1	1	0	1	1	0	No effect	Yes	5	Moderate	9	Moderate
IBESS988	ERR3331211	Shigella	flexneri	No travel	0	1	1	1	1	1	1	0	1	No effect	Yes	9	Severe	9	Moderate
IBESS991	ERR3331213	Shigella	sonnei	Malawi	0	0	1	1	1	0	1	1	1	No effect	No	8	Severe	11	Severe
IBESS992	ERR3331214	Shigella	sonnei	No travel	0	1	1	1	0	1	1	0	1	No effect	No	9	Severe	7	Mild
IBESS995	ERR3331215	Shigella	flexneri	Mozambique	0	1	1	1	1	1	1	0	1	No effect	No	9	Severe	9	Moderate
IBESS996	ERR3331216	Shigella	flexneri	Indonesia	1	1	1	1	0	0	1	0	0	No effect	No	8	Severe	6	Mild
IBESS1011	ERR3327981	Escherichia	coli	Malawi	0	0	1	1	0	1	1	0	1	More severe course	Yes	7	Severe	7	Mild
IBESS1012	ERR3328000	Shigella	sonnei	Indonesia	0	0	1	1	0	0	1	0	0	No effect	Yes	5	Moderate	6	Mild
IBESS1013	ERR3328001	Shigella	sonnei	Spain	0	1	1	1	0	1	1	0	1	No effect	No	7	Severe	5	Mild
IBESS1014	ERR3328002	Shigella	sonnei	Indonesia	0	0	1	1	0	0	1	0	1	No effect	No	6	Moderate	8	Mild
IBESS1021	ERR3328003	Shigella	sonnei	Kenya	0	0	1	1	0	0	1	1	1	No effect	No	7	Severe	11	Severe
IBESS1022	ERR3358548	Shigella	sonnei	Egypt	0	0	0	1	0	0	1	0	0	No effect	No	5	Moderate	6	Mild
IBESS1024	ERR3386234	Shigella	flexneri	No travel	1	1	1	1	0	1	1	0	1	Higher infection risk	No	10	Severe	6	Mild
IBESS1027	ERR3328007	Shigella	flexneri	No travel	0	1	0	0	0	0	1	0	0	Higher infection risk	No	5	Moderate	6	Mild
IBESS1036	ERR3328008	Shigella	sonnei	No travel	1	0	1	1	0	1	1	0	1	No effect	No	9	Severe	7	Mild
IBESS1038	ERR3328009	Shigella	flexneri	Cuba	0	1	1	1	0	0	1	0	1	No effect	Yes	7	Severe	9	Moderate
IBESS1044	ERR3328010	Shigella	sonnei	Malaysia	0	1	1	0	0	0	1	1	0	No effect	No	5	Moderate	10	Moderate
IBESS1051	ERR3328020	Shigella	flexneri	Indonesia	1	1	1	1	0	0	1	0	0	No effect	No	7	Severe	5	Mild
IBESS1052	ERR3358549	Shigella	flexneri	No travel	1	1	1	1	1	1	1	0	1	Higher infection risk	No	12	Severe	9	Moderate
IBESS1053	ERR3358550	Shigella	sonnei	Gambia	1	1	0	1	1	0	1	0	1	No effect	No	10	Severe	7	Mild
IBESS1054	ERR3328211	Shigella	sonnei	Spain	1	1	1	1	1	1	1	0	1	No effect	No	12	Severe	8	Mild
IBESS1055	ERR3328246	Shigella	sonnei	Ghana	0	0	1	1	1	0	1	0	0	No effect	Yes	5	Moderate	6	Mild
IBESS1061	ERR3328278	Shigella	sonnei	Morocco	0	1	1	1	1	0	1	0	0	No effect	No	4	Moderate	4	Mild
IBESS1070	ERR3328312	Shigella	flexneri	No travel	0	0	0	0	0	0	0	0	0	Higher infection risk	Yes	0	Mild	0	Mild
IBESS1086	ERR3328329	Shigella	flexneri	No travel	1	1	1	0	0	1	1	0	1	No effect	No	9	Severe	5	Mild
IBESS1091	ERR3328352	Shigella	sonnei	Ghana	0	0	1	1	0	1	1	0	0	No effect	Yes	5	Moderate	5	Mild
IBESS1093	ERR3328395	Shigella	sonnei	Unknown	0	1	1	1	1	0	1	1	0	No effect	No	5	Moderate	6	Mild
IBESS1101	ERR3328402	Shigella	sonnei	Cape Verde, Hungary	0	0	0	1	0	0	1	0	0	No effect	No	5	Moderate	6	Mild
IBESS1106	ERR3333244	Shigella	sonnei	Morocco	0	1	1	1	0	1	1	1	1	No effect	No	9	Severe	10	Moderate
IBESS1120	ERR3333247	Shigella	sonnei	Indonesia	1	1	1	1	1	1	1	1	1	No effect	No	12	Severe	11	Severe
IBESS1121	ERR3333248	Shigella	flexneri	No travel	0	0	0	0	0	0	1	0	1	No effect	No	5	Moderate	6	Mild
IBESS1122	ERR3333249	Shigella	sonnei	Morocco	0	0	0	0	1	0	1	0	0	No effect	No	5	Moderate	6	Mild
IBESS1123	ERR3333250	Escherichia	coli	Cuba	0	0	1	1	0	0	1	0	0	Higher infection risk	No	2	Mild	4	Mild
IBESS1124	ERR3333251	Shigella	sonnei	Cape Verde	1	1	1	1	1	0	1	1	1	No effect	No	11	Severe	14	Severe
IBESS1127	ERR3333252	Shigella	sonnei	No travel	0	0	0	0	0	1	1	0	1	Higher infection risk	No	7	Severe	7	Mild
IBESS1130	ERR3333253	Shigella	sonnei	No travel	0	1	0	1	1	1	1	0	0	Higher infection risk	No	7	Severe	5	Mild
IBESS1131	ERR3333254	Shigella	sonnei	No travel	0	0	1	1	1	1	0	1	1	No effect	No	6	Moderate	7	Mild
IBESS1132	ERR3333255	Shigella	sonnei	Egypt	1	1	1	1	1	0	1	0	1	No effect	Yes	10	Severe	7	Mild
IBESS1154	ERR3333257	Escherichia	coli	No travel	0	1	1	1	1	0	1	1	1	No effect	No	10	Severe	13	Severe
IBESS1156	ERR3333258	Shigella	sonnei	Belgium	1	0	1	1	1	1	1	0	0	No effect	Yes	8	Severe	5	Mild
IBESS1162	ERR3333259	Shigella	sonnei	Georgia, France	0	1	1	1	1	1	1	0	1	No effect	No	9	Severe	9	Moderate
IBESS1163	ERR3333260	Escherichia	coli	Dominican Republic	1	1	1	1	0	0	1	0	1	No effect	No	9	Severe	7	Mild
IBESS1180	ERR3328419	Shigella	flexneri	No travel	1	1	1	0	0	0	1	0	0	Higher infection risk	No	6	Moderate	5	Mild
IBESS1181	ERR3333261	Shigella	sonnei	Malawi	0	0	0	1	0	0	1	0	1	No effect	No	5	Moderate	5	Mild
IBESS1182	ERR3333262	Shigella	sonnei	Malawi	0	1	0	1	0	0	1	0	0	No effect	No	4	Moderate	5	Mild
IBESS1183	ERR3328423	Shigella	sonnei	No travel	0	0	1	0	0	0	0	0	0	No effect	No	1	Mild	0	Mild
IBESS1188	ERR3328431	Shigella	sonnei	No travel	0	1	1	1	1	1	1	1	1	More severe course	No	11	Severe	9	Moderate
IBESS1191	ERR3333263	Shigella	sonnei	Malawi	1	0	0	1	0	0	1	0	0	No effect	No	7	Severe	6	Mild
IBESS1192	ERR3328478	Shigella	sonnei	Cape Verde	1	1	1	1	1	0	1	0	1	No effect	No	10	Severe	7	Mild
IBESS1206	ERR3328495	Shigella	sonnei	Morocco	0	0	0	0	0	0	1	0	1	No effect	No	4	Moderate	8	Mild
IBESS1207	ERR3328596	Shigella	sonnei	No travel	0	0	0	0	0	0	1	0	1	Higher infection risk	No	6	Moderate	9	Moderate
IBESS1209	ERR3328610	Shigella	sonnei	Morocco	0	0	1	1	0	0	1	0	0	No effect	No	4	Moderate	5	Mild
IBESS1210	ERR3358552	Shigella	sonnei	Egypt	0	0	1	1	1	1	1	1	1	No effect	No	10	Severe	14	Severe
