# Supplementary material for: Genome-wide association studies of Shigella spp. and Enteroinvasive Escherichia coli isolates demonstrate an absence of genetic markers for prediction of disease severity
Source: BMC Genomics. 2020 Feb 10;21:138. doi: 10.1186/s12864-020-6555-7 (PMC7011524; doi:10.1186/s12864-020-6555-7)
Supplement: Supplementary file 5 — Additional file 5. Representative genomes. The accession numbers and publications of the representative genomes used in this study are depicted in this table. [file 12864_2020_6555_MOESM5_ESM.xlsx]

## Sheet: Shigella database
Additional File 5. Genomes selected from representative lineages or phylogenetic groups
Phylogenetic lineage	Nucleotide Accession(s)	Genus	Species	Serotype	ST Warwick	Reference
reference EIEC ST270 O124	SRR3578963	Escherichia	coli	O124	270	Cowley et al.,2018, J Med Microbiol 67:887-888
reference EIEC ST270 O136	SRR3578660	Escherichia	coli	O136	270	Cowley et al.,2018, J Med Microbiol 67:887-888
reference EIEC ST270 O28ac	SRR4181551	Escherichia	coli	O28ac	270	Cowley et al.,2018, J Med Microbiol 67:887-888
reference EIEC ST270 O29	SRR3578594	Escherichia	coli	O29	270	Cowley et al.,2018, J Med Microbiol 67:887-888
reference EIEC ST6 O121	SRR5029644	Escherichia	coli	O121	6	Cowley et al.,2018, J Med Microbiol 67:887-888
reference EIEC ST6 O124	SRR4787054	Escherichia	coli	O124	6	Cowley et al.,2018, J Med Microbiol 67:887-888
reference EIEC ST6 O132	SRR4787169	Escherichia	coli	O132	6	Cowley et al.,2018, J Med Microbiol 67:887-888
reference EIEC ST6 O164	SRR4787147	Escherichia	coli	O164	6	Cowley et al.,2018, J Med Microbiol 67:887-888
reference EIEC ST99 O96	SRR6473157	Escherichia	coli	O96	99	Cowley et al.,2018, J Med Microbiol 67:887-888
reference cluster 4:EIEC small	SRR3000442	Escherichia	coli	O143	280	Pettengill et al., 2015, Front Microbiol 6:1573
reference cluster 7: EIEC/EHEC/EAEC	SRR3020573	Escherichia	coli	O135	unknown (8,?,5,220,?,8,2)	Pettengill et al., 2015, Front Microbiol 6:1573
reference cluster 8: EIEC large	SRR3000429	Escherichia	coli	O29	270	Pettengill et al., 2015, Front Microbiol 6:1573
reference flexneri PG1	ERR217085	Shigella	flexneri		245	Baker et al., 2018, Nature comm 9:1462
reference flexneri PG2	ERR048281	Shigella	flexneri		1025	Baker et al., 2018, Nature comm 9:1462
reference flexneri PG3	ERR048302	Shigella	flexneri	2a	245	Baker et al., 2018, Nature comm 9:1462
reference flexneri PG4	ERR127046	Shigella	flexneri		628	Baker et al., 2018, Nature comm 9:1462
reference flexneri PG5	ERR832464	Shigella	flexneri		631	Baker et al., 2018, Nature comm 9:1462
reference flexneri PG6	ERR048288	Shigella	flexneri		628	Baker et al., 2018, Nature comm 9:1462
reference flexneri PG7	ERR048317	Shigella	flexneri		630	Baker et al., 2018, Nature comm 9:1462
reference sonnei I	ERR025765	Shigella	sonnei		1502	Holt et al., 2012, Nature gen 44:1056
reference sonnei II	ERR1364175	Shigella	sonnei		1502	Baker et al., 2018, Nature comm 9:1462
reference sonnei III	ERR028688	Shigella	sonnei		152	Holt et al., 2012, Nature gen 44:1056
reference sonnei IIIa	ERR316322	Shigella	sonnei		152	Baker et al., 2017, Clin Microbiol Infect 23:845-853
reference sonnei IV	ERR025737	Shigella	sonnei		152	Holt et al., 2012, Nature gen 44:1056
reference sonnei V	ERR200544	Shigella	sonnei		152	Baker et al., 2017, Clin Microbiol Infect 23:845-853
